# Supplementary material for: Biomethane Conversion of Hemicellulose: Biomethane Production, Kinetic Analysis, Substance Conversion, and Microbial Community Dynamics
Source: Bioengineering (Basel). 2026 Mar 2;13(3):295. doi: 10.3390/bioengineering13030295 (PMC13023624; doi:10.3390/bioengineering13030295)
Supplement: Supplementary file 1 [file bioengineering-13-00295-s001.zip]

Archive with 1 entries (1 files):
- bioengineering-4174740-supplementary.pdf
